# Supplementary material for: Proteogenomics analysis reveals specific genomic orientations of distal regulatory regions composed by non-canonical histone variants
Source: Epigenetics Chromatin. 2015 Apr 10;8:13. doi: 10.1186/s13072-015-0005-9 (PMC4397702; doi:10.1186/s13072-015-0005-9)
Supplement: Additional file 2: Table S2. — Relative abundance of histone modifications from FLAG-IP-purified samples. Quantification normalized histone PTM relative abundances from the mass spectrometry data. [file 13072_2015_5_MOESM2_ESM.xlsx]

## Sheet: Table S2
Combinatorial marks	HeLa	H3.1	H3.3	H2A	H2A.Z	macroH2A			Single marks	HeLa	H3.1	H3.3	H2A	H2A.Z	macroH2A
H3K4me1	0.0798685	0.0756177	0.156057	0.0992581	0.18114	0.0410293			H3K4me1	0.0798685	0.0756177	0.156057	0.0992581	0.18114	0.0410293
H3K4me2	0.0007747	0.00158337	0.00893316	0.000922874	0.0153488	0.00058815			H3K4me2	0.0007747	0.00158337	0.00893316	0.000922874	0.0153488	0.00058815
H3K4me3	0.000501126	0.000626764	0.00126455	0.00043434	0.0139982	0.000318416			H3K4me3	0.000501126	0.000626764	0.00126455	0.00043434	0.0139982	0.000318416
H3K9me1K14un	0.121509	0.097688	0.18623	0.152435	0.132535	0.130224			H3K9me1	0.157949	0.158704	0.248418	0.1736	0.157458	0.148396
H3K9me2K14un	0.329918	0.290587	0.250124	0.353338	0.356111	0.36748			H3K9me2	0.425918	0.384555	0.33685	0.424806	0.446	0.467085
H3K9me3K14un	0.178975	0.189565	0.107156	0.205273	0.156412	0.225825			H3K9me3	0.212811	0.218025	0.139984	0.231359	0.184099	0.271681
H3K9acK14un	0.00273077	0.00425352	0.00798306	0.00100991	0.00463644	0.000520651			H3K9ac	0.00463982	0.00636822	0.0198561	0.00261591	0.0109641	0.00104244
H3K9unK14ac	0.0324441	0.0479299	0.0793636	0.015328	0.0489019	0.014583			H3K14ac	0.20063	0.233489	0.272978	0.135653	0.197728	0.178737
H3K9me1K14ac	0.03644	0.0610157	0.0621875	0.0211652	0.0249227	0.0181715			H3K18me1	0.00269704	0.0022257	0.00651687	0.00436945	0.00705031	0.00362399
H3K9me2K14ac	0.0960005	0.093968	0.0867261	0.0714681	0.089889	0.0996053			H3K18ac	0.024205	0.0447953	0.0425241	0.0230567	0.0458227	0.0168065
H3K9me3K14ac	0.0338366	0.0284605	0.0328278	0.0260859	0.0276869	0.0458557			H3K23me1	0.00606487	0.00784674	0.00501297	0.00672231	0.00273075	0.00700077
H3K9acK14ac	0.00190905	0.0021147	0.011873	0.00160599	0.00632762	0.000521785			H3K23ac	0.111411	0.108541	0.133725	0.0974123	0.133069	0.0823287
H3K18me1K23un	0.00269704	0.0022257	0.00651687	0.00436945	0.00705031	0.00362399			H3K27me1	0.422895	0.263107	0.322161	0.206372	0.314861	0.183699
H3K18unK23me1	0.00606487	0.00784674	0.00501297	0.00672231	0.00273075	0.00700077			H3K27me2	0.328771	0.481893	0.393955	0.5209	0.337142	0.529018
H3K18acK23un	0.0204103	0.0390403	0.0199861	0.0229995	0.0387724	0.0152048			H3K27me3	0.0602614	0.139108	0.0849947	0.0928894	0.0504502	0.179205
H3K18unK23ac	0.107617	0.102786	0.111186	0.097355	0.126018	0.080727			H3K27ac	0.0101972	0.00484849	0.0178046	0.00724951	0.0230157	0.0026482
H3K18acK23ac	0.00379473	0.00575497	0.022538	5.72699e-05	0.00705031	0.00160172			H3K36un	0.463222	0.399648	0.405998	0.574397	0.410046	0.59401
H3K27me1K36un	0.14307	0.0242999	0.0566197	0.118162	0.073577	0.0897368			H3K36me1	0.336681	0.331035	0.285555	0.241198	0.223445	0.274686
H3K27me2K36un	0.15673	0.238873	0.171777	0.291694	0.159002	0.306702			H3K36me2	0.170594	0.235991	0.241117	0.1518	0.216809	0.117651
H3K27me3K36un	0.0409306	0.098892	0.0593017	0.0565599	0.0384247	0.124348			H3K36me3	0.0395029	0.0333265	0.0673304	0.0326044	0.1497	0.0136537
H3K27unK36me1	0.0267009	0.0191335	0.0259603	0.00427118	0.0337042	0.00859467			H3K79me1	0.206484	0.209828	0.0802021	0.175306	0.0874559	0.0633912
H3K27unK36me2	0.0488811	0.0591759	0.0546295	0.0675855	0.124802	0.0262606			H3K79me2	0.0253372	0.0240137	0.01385	0.0224735	0.0166329	0.023199
H3K27acK36un	0.0101972	0.00484849	0.0178046	0.00724951	0.0230157	0.0026482			H4K5ac	0.0247384	0.0251344	0.0545989	0.0363891	0.0888566	0.0343662
H3K27me1K36me1	0.131083	0.0670054	0.0527458	0.00324557	0.0242464	0.00829937			H4K8ac	0.0173853	0.0240636	0.0602029	0.0274659	0.10047	0.0214248
H3K27me1K36me2	0.109239	0.138476	0.145465	0.0523602	0.0673368	0.0720095			H4K12ac	0.0921678	0.0771804	0.113248	0.103795	0.168463	0.0962775
H3K27me1K36me3	0.0395029	0.0333265	0.0673304	0.0326044	0.1497	0.0136537			H4K16ac	0.204856	0.309055	0.502008	0.254339	0.383028	0.245119
H3K27me2K36me1	0.161336	0.210158	0.186741	0.201475	0.155247	0.204631			H4K20me1	0.433355	0.384374	0.484541	0.404903	0.240521	0.191131
H3K27me2K36me2	0.0107052	0.0328615	0.0354367	0.0277316	0.0228922	0.0176854			H4K20me2	0.354737	0.467344	0.369225	0.454332	0.519213	0.666555
H3K27me3K36me1	0.0175613	0.0347377	0.0201073	0.0322063	0.0102468	0.053161			H4K20me3	0.00117976	0.00151811	0.00383851	0.00712017	0.00503587	0.0164461
H3K27me3K36me2	0.00176941	0.00547824	0.0055858	0.00412312	0.00177866	0.001695
H3K79me1	0.206484	0.209828	0.0802021	0.175306	0.0874559	0.0633912
H3K79me2	0.0253372	0.0240137	0.01385	0.0224735	0.0166329	0.023199
H4K5unK8unK12unK16ac	0.158689	0.265932	0.402255	0.197414	0.256456	0.202463
H4K5unK8unK12acK16un	0.0439797	0.024184	0.0286544	0.0471781	0.0612174	0.0500082
H4K5acK8unK12unK16un	0.018948	0.0165455	0.0198886	0.022742	0.0345822	0.0249806
H4K5unK8unK12acK16ac	0.0264266	0.0153302	0.0269969	0.0267356	0.0235908	0.0190635
H4K5unK8acK12unK16ac	0.0100017	0.0169248	0.0297974	0.0117897	0.0366064	0.010763
H4K5unK8acK12acK16un	0.00285665	0.00183319	0.00578889	0.00768549	0.0189148	0.00850215
H4K5acK8unK12unK16ac	0.00276372	0.00388176	0.0098939	0.00448723	0.00751013	0.00224602
H4K5acK8unK12acK16un	0.0117328	0.0281259	0.0178647	0.00739084	0.0105628	0.00817553
H4K5acK8acK12unK16un	0.000324743	0.000290096	0.00141631	0.00128913	0.00589533	0.00135553
H4K5unK8acK12acK16ac	0.0050214	0.00387792	0.0138853	0.00860725	0.0237029	0.00579336
H4K5acK8unK12acK16ac	0.000664458	0.00144629	0.00829622	0.00209083	0.00660366	0.00227122
H4K5acK8acK12unK16ac	0.00055128	0.000587808	0.00334216	0.0016728	0.010395	0.00104943
H4K5acK8acK12acK16un	0.000748382	0.00130871	0.00422064	0.00256541	0.00570704	0.000993578
H4K5acK8acK12acK16ac	0.0007378	0.00107426	0.00754105	0.00154164	0.0181632	0.00146988
H4K20me1	0.433355	0.384374	0.484541	0.404903	0.240521	0.191131
H4K20me2	0.354737	0.467344	0.369225	0.454332	0.519213	0.666555
H4K20me3	0.00117976	0.00151811	0.00383851	0.00712017	0.00503587	0.0164461
